# Supplementary material for: CO2/CH4 and H2/CH4 Gas Separation Performance of CTA-TNT@CNT Hybrid Mixed Matrix Membranes
Source: Membranes (Basel). 2021 Nov 9;11(11):862. doi: 10.3390/membranes11110862 (PMC8625587; doi:10.3390/membranes11110862)
Supplement: Supplementary file 1 [file membranes-11-00862-s001.zip]

Archive with 1 entries (1 files):
- membranes-1431604-supplementary.pdf
